# Supplementary material for: The mechanism of sirtuin 2–mediated exacerbation of alpha-synuclein toxicity in models of Parkinson disease
Source: PLoS Biol. 2017 Mar 3;15(3):e2000374. doi: 10.1371/journal.pbio.2000374 (PMC5336201; doi:10.1371/journal.pbio.2000374)
Supplement: S1 Data — Results from Figs 1F, 2B, 2F, 3A, 3B, 4A, 4B, 4C, 5C, 6B, 7B, 7E, 7F, S1, S4, S6 and S7B. (XLSX) [file pbio.2000374.s010.xlsx]

## Sheet: 1F
WT	SIRT2 KO
0.956419	1.2743
1.20772	2.00093
0.835858	1.73931

## Sheet: 2B
Scr	T2.KD
32	14
43.5	19.6
41.7	13.9
38	18.3
46.2	11.2
39.4	19.4

## Sheet: 2F
Scr	T2.KD
1	0.563495
1	0.557508
1	0.707172

## Sheet: 3A
Ctrl	K6Q	K10Q	K6+10Q	K6R	K10R	K6+10R
54.878	7.563	7.589	3.93	90.385	98.246	95.192
58.14	15.5172	7.143	4.453	81.897	90.556	92.667
51.8987	18.894	0.0846561	4.7619	92.4623	89.4231	94.4238

## Sheet: 3B
Time (h)	WT	KQ	KR	WT + KQ (1:1)	WT + KR (1:1)
0	12	45	90	63	38
16	18	47	5625	64	119
24	15	6	39073	42	1046
48	930	0	65000	237	28532
72	31854	216	65000	1758	47917

## Sheet: 4A
Time (h)	Scr	Scr	Scr	SIRT2 KD	SIRT2 KD	SIRT2 KD
0	1	1	1	1	1	1
4	0.857	0.784	0.846	0.673	0.604	0.805
8	0.765	0.919	0.555	0.653	0.515	0.707
12	0.465	0.657	0.441	0.364	0.325	0.444

## Sheet: 4B
Ctrl		SynT+Synph1
Scr	T2.KD	Scr	T2.KD
0.29	0.45	0.16	2.03
0.5	0.77	0.67	0.56
0.79	0.58	0.42	1.14
0.35	0.72	0.3	1.4
0.59	0.61

## Sheet: 4C
Ctrl		SynT+Synph1
Scr	T2.KD	Scr	T2.KD
35.4	56.2	54.8	159.8
31.8	31.8	75.8	149.4
24.5	35.5	69.8	175

## Sheet: 5C
Days	WT					KQ					KR
7	0.607229	1.39277	1	1.02862	0.971382	0.737349	1.24816	1.55644	1.07604	1.19051	0.824096	1.98554	2.06337	1.33279	1.30008
10	0.8	1.63373	1.26634	1.08422	1.33606	0.978313	1.46506	1.26634	1.08749	1.33115	1.25783	2.22651	2.41782	2.15536	2.3794
15	0.886747	1.56627	0.808911	1.24775	1.41782	1.67229	2.74699	2.0604	2.34342	2.77024	0.790362	2.13494	1.05049	1.33769	1.56173
18	0.53494	1.33976	0.926733	1.13001	1.01881	1.73976	3.44096	1.92376	2.40229	2.16353	0.727711	1.41687	0.839604	1.12674	1.31971
21	0.515663	1.14217	0.875247	0.88471	0.773508	1.52289	3.46024	1.76931	2.40229	2.16353	0.481928	1.1759	0.763366	0.799673	0.992641

## Sheet: 6B
Intact	GFP	KQ	KR
9084	7596	9060	4368
8310	8100	8352	2376
8568	9240	8034	1482
8904	8754	8580	816
9552	8472	8694	1368
6834	6534	7026	1560
9960		10758
11382
12972
9444
9570
10734
11520
11472
14394
12666
10908
9936
10110
5274
9168
11388
12948

[truncated: 7 more sheets: 7B, 7E, 7F, S1, S4, S6, S7B]
